# Supplementary material for: Sex ratio distorting microbes exacerbate arthropod extinction risk in variable environments
Source: Ecol Evol. 2024 Apr 1;14(4):e11216. doi: 10.1002/ece3.11216 (PMC10985368; doi:10.1002/ece3.11216)
Supplement: Supplementary file 1 — Data S1 [file ECE3-14-e11216-s001.zip]

Archive with 2 entries (2 files):
- IBM_Season_Feminising.r
- Supporting information.docx
