# Supplementary material for: Sex ratio distorting microbes exacerbate arthropod extinction risk in variable environments
Source: Ecol Evol. 2024 Apr 1;14(4):e11216. doi: 10.1002/ece3.11216 (PMC10985368; doi:10.1002/ece3.11216)
Supplement: Supplementary file 1 — Data S1 [file ECE3-14-e11216-s001.zip › IBM_Season_Feminising.r]

#An individual-based simulation modelling death and reproduction in a population infected with feminising microbes
#Function simulates a breeding season

aSeason <- function(population, seasonLength, selectionCoef, beta, theta, transmissionRate, 
                 broodSize, K, SA, environment, mutationProb){
  
  offspringPheno <- c()
  offspringSex <- c()
  offspringInfectionStatus <- c()
  
  for(h in 1:seasonLength){
    #death loop
    deadPositions <- c()
    deathCount <- 0
    for(j in 1:length(population$ID)){
      deathProbability <- 1-(1/(1+(abs(population$pheno[j]-environment)*selectionCoef)))
      if(population$infected[j]=="infected"){
        deathProbability <- deathProbability*(1-SA)
      }else{
        deathProbability <- deathProbability
      }
      if(rbinom(1,1,prob=deathProbability)==0){
        next
      }else{
        deathCount <- deathCount+1
        deadPositions[deathCount] <- j
      }
    }
    
    #remove dead individuals & break loop if population goes extinct
    if(!is.null(deadPositions)){
      population <- population[-deadPositions, ]
    }
    if(length(population$ID) < 2||"male"%in%population$sex==FALSE){
      return(list("extinct", "extinct", "extinct", "extinct"))
    }
    
    #redefine male and female positions
    femalePositions <- which(population$sex=="female")
    malePositions <- which(population$sex=="male")
    
    SR <- length(malePositions)/length(femalePositions)
    matingProbability <- (beta*(SR/(SR+theta)))/seasonLength
    
    matingsF <- c()
    matingsM <- c() 
    
    counter <- 1
    
    #mating loop
    for(i in femalePositions){
      mating <- rbinom(1,1, prob=matingProbability)
      if(mating==1){
        matingsF[counter] <- population$ID[i]
        matingsM[counter] <- sample(population$ID[malePositions], size=1)
        counter <- counter+1
      }else{
        next
      }
    }
    
    #if there are no mated females, skip to next day/iteration
    if(is.null(matingsF)){
      next
      #if there are mated females, find out who they mated with and create offspring  
    }else{
      for(i in 1:length(matingsF)){
        mumsPheno <- population$pheno[which(population$ID==matingsF[i])]
        mumsInfectionStatus <- population$infected[which(population$ID==matingsF[i])]
        dadsPheno <- population$pheno[which(population$ID==matingsM[i])]
      
        newPhenos <- rep(mean(c(mumsPheno, dadsPheno)), broodSize)
        mutation <- rbinom(length(newPhenos), 1, prob=mutationProb)
        
        if(1 %in% mutation){
          mutants <- sample(seq(0, 1, length=1000), sum(mutation), replace=TRUE)
          newPhenos[which(mutation==1)] <- mutants
        }
        #if mum's infected
        if(mumsInfectionStatus=="infected"){
          newInfectionStatus <- rbinom(length(newPhenos), 1, prob=transmissionRate)
          newInfectionStatus <- replace(newInfectionStatus, newInfectionStatus==1, "infected")
          newInfectionStatus <- replace(newInfectionStatus, newInfectionStatus==0, "uninfected")
          newSex <- rep("female", length(newInfectionStatus))
          #~50% of uninfected offspring are male
          if("uninfected" %in% newInfectionStatus){
            numMales <- rbinom(length(which(newInfectionStatus=="uninfected")), 1, prob=0.5)
            malePos <- sample(which(newInfectionStatus=="uninfected"), sum(numMales))
            newSex[malePos] <- "male"
          }
        #if mum's not infected
        }else{
          newInfectionStatus <- rep("uninfected", length(newPhenos))
          newSex <- rbinom(length(newPhenos), 1, prob=0.5)
          newSex <- replace(newSex, newSex==1, "male")
          newSex <- replace(newSex, newSex==0, "female")
        }
        offspringPheno <- c(offspringPheno, newPhenos)
        offspringSex <- c(offspringSex, newSex)
        offspringInfectionStatus <- c(offspringInfectionStatus, newInfectionStatus)
      }
    }
  }
  
  if(length(offspringPheno)==0){
    return(list("extinct", "extinct", "extinct", "extinct"))
  }
  
  offspringID <- 1:length(offspringPheno)
  
  nextGen <- data.frame(offspringID, offspringPheno, offspringSex, offspringInfectionStatus)
  names(nextGen) <- c("ID", "pheno", "sex", "infected")
  
  #loop calculates density-dependent deaths of offspring
  
  densPositions <- c()
  densCount <- 0
  
  for(z in 1:length(nextGen$ID)){
    densDeath <- length(nextGen$ID)/(length(nextGen$ID)+K)
    if(rbinom(1,1,prob=densDeath)==1){
      densCount <- densCount+1
      densPositions[densCount] <- z
    }else{
      next
    }
  }
  
  if(!is.null(densPositions)){
    nextGen <- nextGen[-densPositions, ]
  }
  
  nextGenList <- list(nextGen$ID, nextGen$pheno, nextGen$sex, nextGen$infected)
  return(nextGenList)
}
